# Supplementary material for: Behavioral Consequences of a Combination of Gad1 Haplodeficiency and Adolescent Exposure to an NMDA Receptor Antagonist in Long-Evans Rats
Source: Front Pharmacol. 2021 Mar 30;12:646088. doi: 10.3389/fphar.2021.646088 (PMC8042137; doi:10.3389/fphar.2021.646088)
Supplement: Supplementary file 1 [file datasheet1.xlsx]

## Sheet: Figure1
	Figure	Experiment	Parameter	Method		Summary of Statistics
	Figure 1A
							Type III Sum of Squares	df	Mean Square	F	p	partial η-squared	significance
		Open field test	Distance traveled	two-way ANOVA		corrected model	1.162e+06	3	387333	0.715	0.55	0.056
						intercept	18645.1	1	18645.1	117.633	0	0.766
						genotype	10732.8	1	10732.8	0.02	0.889	0.001	not significant
						drug	802997	1	802997	1.482	0.231	0.04	not significant
						genotype * drug	348270	1	348270	0.643	0.428	0.018	not significant
						error	1.95118e+07	36	541994
						total	4.2798e+08	40
						corrected total	2.06738e+07	39
	Figure 1B
							Type III Sum of Squares	df	Mean Square	F	p	partial η-squared	significance
		Open field test	Center time	two-way ANOVA		corrected model	67.702	3	22.567	0.142	0.934	0.012
						intercept	18645.1	1	18645.1	117.633	0	0.766
						genotype	10.201	1	10.201	0.064	0.801	0.002	not significant
						drug	27.225	1	27.225	0.172	0.681	0.005	not significant
						genotype * drug	30.276	1	30.276	0.191	0.665	0.005	not significant
						error	5706.11	36	158.503
						total	24418.9	40
						corrected total	5773.82	39
	Figure 1C
							Type III Sum of Squares	df	Mean Square	F	p	partial η-squared	significance
		Open field test	Number of Rearing episodes	two-way ANOVA		corrected model	170.675	3	56.892	0.51	0.678	0.041
						intercept	23571	1	23571	211.121	0	0.854
						genotype	0.025	1	0.025	0	0.988	0	not significant
						drug	105.625	1	105.625	0.946	0.337	0.026	not significant
						genotype * drug	65.025	1	65.025	0.582	0.45	0.016	not significant
						error	4019.3	36	111.647
						total	27761	40
						corrected total	4189.98	39
	Figure 1D															post hoc: Dunnet
							Type III Sum of Squares	df	Mean Square	F	p	partial η-squared	significance			pair	estimate statistic	df	adjusted p
		Open field test	Rearing duration	two-way ANOVA		corrected model	0.45	3	0.15	2.95	0.046	0.197				HET-MK: WT-SAL	-2.738	10.6	0.0406	significant	*
						intercept	24.575	1	24.575	483.059	0	0.931				WT-SAL:WT-SAL	-1.113	11.37	0.4677	not significant
						genotype	0.152	1	0.152	2.986	0.093	0.077	not significant			HET-SAL:WT-SAL	-1.285	17.35	0.3633	not significant
						drug	0.298	1	0.298	5.863	0.021	0.14	significant	*
						genotype * drug	2.497e-06	1	2.497e-06	0	0.994	0	not significant
						error	1.831	36	0.051
						total	26.857	40
						corrected total	2.282	39
	Figure 1F															post hoc: simple main effect	95% confidence interval
							Type III Sum of Squares	df	Mean Square	F	p	partial η-squared	significance			pair	Lower limit	Upper limit	adjusted p
		Elevated plus maze	Open arm	two-way ANOVA		corrected model	27617.4	3	9205.81	1.399	0.259	0.104				HET-MK:WT-MK	-19.146	57.146	0.319	not significant
						intercept	1.28612e+06	1	1.28612e+06	195.478	0	0.844				HET-SAL:WT-SAL	0.304	76.596	0.048	significant	*
						genotype	1506.76	1	1506.76	0.229	0.635	0.006	not significant
						drug	25882.7	1	25882.7	3.934	0.055	0.099	not significant
						genotype * drug	228.006	1	228.006	0.035	0.853	0.001	not significant
						error	236856	36	6579.35
						total	1.55059e+06	40
						corrected total	264474	39
	Figure 1G
							Type III Sum of Squares	df	Mean Square	F	p	partial η-squared	significance
		Elevated plus maze	Closed arm	two-way ANOVA		corrected model	19726.5	3	6575.52	0.91	0.446	0.07
						intercept	2.69672e+06	1	2.69672e+06	373.092	0	0.912
						genotype	65.025	1	65.025	0.009	0.925	0	not significant
						drug	8439.02	1	8439.02	1.168	0.287	0.031	not significant
						genotype * drug	11222.5	1	11222.5	1.553	0.221	0.041	not significant
						error	260210	36	7228.04
						total	2976661	40
						corrected total	279936	39
	Figure 1H
							Type III Sum of Squares	df	Mean Square	F	p	partial η-squared	significance
		Elevated plus maze	Center	two-way ANOVA		corrected model	13960.3	3	4653.44	2.631	0.065	0.18
						intercept	1.03732e+06	1	1.03732e+06	586.437	0	0.942
						genotype	945.756	1	945.756	0.535	0.469	0.015	not significant
						drug	4763.31	1	4763.31	2.693	0.11	0.07	not significant
						genotype * drug	8251.26	1	8251.26	4.665	0.038	0.115	significant	*
						error	63678.9	36	1768.86
						total	1.11496e+06	40
						corrected total	77639.2	39
	Figure 1I
							Type III Sum of Squares	df	Mean Square	F	p	partial η-squared	significance
		Elevated plus maze	Distance traveled	two-way ANOVA		corrected model	432070	3	144023	0.622	0.605	0.049
						intercept	3.44811e+08	1	3.44811e+08	1488.91	0	0.976
						genotype	183601	1	183601	0.793	0.379	0.022	not significant
						drug	248458	1	248458	1.073	0.307	0.029	not significant
						genotype * drug	11.183	1	11.183	0	0.994	0	not significant
						error	8.33713e+06	36	231587
						total	3.5358e+08	40
						corrected total	8.7692e+06	39

## Sheet: Figure2
	Figure	Experiment	Parameter	Method		Summary of Statistics
	Figure 2B
							df	t	p	Cohen's d	significance
		Sociability test	Contact time (intragroup comparison)	t-test		WT-SAL	18	7.2352	9.941e-07	3.23569	significant	***
						HET-SAL	18	8.8649	5.514e-08	3.96449	significant	***
						WT-MK	18	8.5758	8.983e-08	3.83521	significant	***
						HET-MK	18	7.2808	9.125e-07	3.25607	significant	***
							Type III Sum of Squares	df	Mean Square	F	p	partial η-squared	significance
	Figure 2C	Sociability test	Distance traveled	two-way ANOVA		corrected model	1.17139e+06	3	390463	1.278	0.297	0.096
						intercept	1.27961e+08	1	1.27961e+08	418.672	0	0.921
						genotype	1.08078e+06	1	1.08078e+06	3.536	0.068	0.089	not significant
						drug	12039.5	1	12039.5	0.039	0.844	0.001	not significant
						genotype * drug	78570.5	1	78570.5	0.257	0.615	0.007	not significant
						error	1.10029e+07	36	305636
						total	1.40136e+08	40
						corrected total	1.21743e+07	39
							df	t	p	Cohen's d	significance
	Figure 2E	Sociability test	Contact time (intragroup comparison)	t-test		WT-SAL	18	-2.2528	0.03698	-1.0075	significant	*
						HET-SAL	18	-2.9305	0.008936	-1.31057	significant	**
						WT-MK	18	1.1164	0.2789	0.499255	not significant
						HET-MK	18	-2.1907	0.04187	-0.979722	significant	*
							Type III Sum of Squares	df	Mean Square	F	p	partial η-squared	significance
	Figure 2F	Sociability test	Distance traveled	two-way ANOVA		corrected model	424469	3	141490	0.68	0.57	0.054
						intercept	1.31965e+08	1	1.31965e+08	633.871	0	0.946
						genotype	116137	1	116137	0.558	0.46	0.015	not significant
						drug	302471	1	302471	1.453	0.236	0.039	not significant
						genotype * drug	5860.76	1	5860.76	0.028	0.868	0.001	not significant
						error	7.4948e+06	36	208189
						total	1.39884e+08	40
						corrected total	7.91926e+06	39

## Sheet: Figure 3
	Figure	Experiment	Parameter	Method		Summary of Statistics
	Figure 3A
							Type III Sum of Squares	df	Mean Square	F	p	partial η-squared	significance
		Prepulse inhibition	Prepulse inhibition	Three-way repeated measures ANOVA		intercept	1540.55	1	1540.55	270.631	0	0.883
						genotype	28.072	1	28.072	4.931	0.033	0.12	significant	*
						drug	4.026	1	4.026	0.707	0.406	0.019	not significant
						genotype * drug	1.91	1	1.91	0.336	0.566	0.009	not significant
						error	204.927	36	5.692
								Greenhouse-Geisser correction
							Type III Sum of Squares	df	Mean Square	F	p	partial η-squared	significance
						sound	409.834	1.691	242.365	202.499	0	0.849	significant	*
						sound * genotype	0.954	1.691	0.564	0.471	0.594	0.013	not significant
						sound * drug	2.218	1.691	1.312	1.096	0.332	0.03	not significant
						sound * genotype * drug	1.169	1.691	0.691	0.578	0.536	0.016	not significant
						error	72.86	60.875	1.197
				Mauchly's test of Sphericity		Within subject effect	Mauchly's W	Approx. Chi-Square	df	p	ε
											Greenhouse-Geisser	Huynh-Feldt	Lower-bound
						prepulse	0.817	7.063	2	0.029	0.845	0.957	0.5	*
	Figure 3B
							Type III Sum of Squares	df	Mean Square	F	p	partial η-squared	significance
		Prepulse inhibition	Prepulse inhibition	Three-way repeated measures ANOVA		intercept	269293	1	269293	399.219	0	0.917
						genotype	328.234	1	328.234	0.487	0.49	0.013	not significant
						drug	116.147	1	116.147	0.172	0.681	0.005	not significant
						genotype * drug	617.687	1	617.687	0.916	0.345	0.025	not significant
						error	24283.8	36	674.55
								Greenhouse-Geisser correction
							Type III Sum of Squares	df	Mean Square	F	p	partial η-squared	significance
						prepulse	22679.1	1.366	16599.9	140.961	0	0.797	significant	*
						prepulse * genotype	36.146	1.366	26.457	0.225	0.713	0.006	not significant
						prepulse * drug	19.872	1.366	14.545	0.124	0.804	0.003	not significant
						prepulse * genotype * drug	47.869	1.366	35.038	0.298	0.659	0.008	not significant
						error	5792.01	49.184	117.762
				Mauchly's test of Sphericity		Within subject effect	Mauchly's W	Approx. Chi-Square	df	p	ε
											Greenhouse-Geisser	Huynh-Feldt	Lower-bound
						prepulse	0.536	21.82	2	0	0.683	0.76	0.5	*

## Sheet: Figure4
	Figure	Experiment	Parameter	Method		Summary of Statistics
	Figure 4A
							Type III Sum of Squares	df	Mean Square	F	p	partial η-squared	significance
		Forced swim	Immobility	two-way ANOVA		corrected model	1779.97	3	593.325	2.369	0.087	0.165
						intercept	44741.6	1	44741.6	178.607	0	0.832
						genotype	1546.91	1	1546.91	6.175	0.018	0.146	significant	*
						drug	153.207	1	153.207	0.612	0.439	0.017	not significant
						genotype * drug	79.853	1	79.853	0.319	0.576	0.009	not significant
						error	9018.09	36	250.503
						total	55539.7	40
						corrected total	10798.1	39
	Figure 4B
							Type III Sum of Squares	df	Mean Square	F	p	partial η-squared	significance
		Fear conditioning: training	Freezig	Three-way repeated measures ANOVA		intercept	411682	1	411682	226.305	0	0.863
						genotype	1653.75	1	1653.75	0.909	0.347	0.025	not significant
						drug	666.667	1	666.667	0.366	0.549	0.01	not significant
						genotype * drug	281.667	1	281.667	0.155	0.696	0.004	not significant
						error	65489.2	36	1819.14
								Greenhouse-Geisser correction
							Type III Sum of Squares	df	Mean Square	F	p	partial η-squared	significance				post hoc: simple main effect		95% confidence interval
						tone	63947.1	3.412	18740.2	23.209	0	0.392	significant	***			pair		Lower limit	Upper limit	adjusted p
						tone * genotype	700	3.412	205.14	0.254	0.881	0.007	not significant				MK:SAL	baseline	-0.146	28.646	0.052	not significant
						tone * drug	10253.3	3.412	3004.82	3.721	0.01	0.094	significant	*			MK:SAL	tone 1	-4.185	22.435	0.173	not significant
						tone * genotype * drug	248.333	3.412	72.776	0.09	0.976	0.002	not significant				MK:SAL	tone 2	-17.664	18.414	0.967	not significant
						error	99190.8	122.843	807.462								MK:SAL	tone 3	-42.055	-5.695	0.011	significant	*
																	MK:SAL	tone 4	-7.16	35.41	0.187	not significant
																	MK:SAL	tone 5	-13.701	25.701	0.541	not significant
				Mauchly's test of Sphericity		Within subject effect	Mauchly's W	Approx. Chi-Square	df	p	ε
											Greenhouse-Geisser	Huynh-Feldt	Lower-bound
						tone	0.34	36.77	14	0.001	0.682	0.825	0.2	**
	Figure 4C
							Type III Sum of Squares	df	Mean Square	F	p	partial η-squared	significance
		Fear conditioning: Cued test	Freezig	two-way ANOVA		corrected model	545.3	3	181.767	0.648	0.59	0.051
						intercept	139712	1	139712	497.871	0	0.933
						genotype	384.4	1	384.4	1.37	0.25	0.037	not significant
						drug	0.9	1	0.9	0.003	0.955	0	not significant
						genotype * drug	160	1	160	0.57	0.455	0.016	not significant
						error	10102.3	36	280.619
						total	150360	40
						corrected total	10647.6	39
	Figure 4D
							Type III Sum of Squares	df	Mean Square	F	p	partial η-squared	significance
		Fear conditioning: extinction	Extinction ratio	Three-way repeated measures ANOVA		intercept	68.145	1	68.145	324.601	0	0.9
						genotype	0.942	1	0.942	4.486	0.041	0.111	significant	*
						drug	0.019	1	0.019	0.089	0.767	0.002	not significant
						genotype * drug	0.235	1	0.235	1.119	0.297	0.03	not significant
						error	7.558	36	0.21
								Greenhouse-Geisser correction
							Type III Sum of Squares	df	Mean Square	F	p	partial η-squared	significance
						day	1.249	1.367	0.914	8.02	0.003	0.182	significant	**
						day * genotype	0.101	1.367	0.074	0.651	0.47	0.018	not significant
						day * drug	0.068	1.367	0.05	0.437	0.573	0.012	significant
						day * genotype * drug	0.067	1.367	0.049	0.433	0.575	0.012	not significant
						error	5.607	49.202	0.114
				Mauchly's test of Sphericity		Within subject effect	Mauchly's W	Approx. Chi-Square	df	p	ε
											Greenhouse-Geisser	Huynh-Feldt	Lower-bound
						tone	0.537	21.785	2	0	0.683	0.76	0.5	***

## Sheet: Supplemental Figure 1
	Figure	Experiment	Parameter	Method		Summary of Statistics
	Supplemental Figure 1
							Type III Sum of Squares	df	Mean Square	F	p	partial η-squared	significance
		MK-801 injection	Body weight	Three-way repeated measures ANOVA		intercept	1.04792e+07	1	1.04792e+07	4358.93	0	0.992
						genotype	3856.12	1	3856.12	1.604	0.213	0.043	not significant
						drug	4902.35	1	4902.35	2.039	0.162	0.054	not significant
						genotype * drug	12.45	1	12.45	0.005	0.943	0	not significant
						error	86546.7	36	2404.07
								Greenhouse-Geisser correction
							Type III Sum of Squares	df	Mean Square	F	p	partial η-squared	significance
						days	1.249	1.367	0.914	8.02	0.003	0.182	significant
						days * genotype	0.101	1.367	0.074	0.651	0.47	0.018	not significant
						days * drug	0.068	1.367	0.05	0.437	0.573	0.012	not significant
						days * genotype * drug	0.067	1.367	0.049	0.433	0.575	0.012	not significant
						error	5.607	49.202	0.114
				Mauchly's test of Sphericity		Within subject effect	Mauchly's W	Approx. Chi-Square	df	p	ε
											Greenhouse-Geisser	Huynh-Feldt	Lower-bound
						day	0	566.198	90	0	0.179	0.208	0.077

## Sheet: Supplemental Figure 2
	Figure	Experiment	Parameter	Method		Summary of Statistics
	Supplemental Figure 2A
							Type III Sum of Squares	df	Mean Square	F	p	partial η-squared	significance
		Y-maze test	Spontaneous alternation	two-way ANOVA		corrected model	438.747	3	146.249	0.833	0.485	0.065
						intercept	173836	1	173836	990.037	0	0.965
						genotype	429.156	1	429.156	2.444	0.127	0.064	not significant
						drug	6.642	1	6.642	0.038	0.847	0.001	not significant
						genotype * drug	2.948	1	2.948	0.017	0.898	0	not significant
						error	6321.09	36	175.586
						total	180596	40
						corrected total	6759.83	39
	Supplemental Figure 2B
							Type III Sum of Squares	df	Mean Square	F	p	partial η-squared	significance
		Y-maze test	Number of entries	two-way ANOVA		corrected model	42.5	3	14.167	0.679	0.57	0.054
						intercept	10432.9	1	10432.9	500.379	0	0.933
						genotype	32.4	1	32.4	1.554	0.221	0.041	not significant
						drug	10	1	10	0.48	0.493	0.013	not significant
						genotype * drug	0.1	1	0.1	0.005	0.945	0	not significant
						error	750.6	36	20.85
						total	11226	40
						corrected total	793.1	39
	Supplemental Figure 2C
							Type III Sum of Squares	df	Mean Square	F	p	partial η-squared	significance
		Y-maze test	Distance traveled	two-way ANOVA		corrected model	455686	3	151895	0.658	0.583	0.052
						intercept	2.4736e+08	1	2.4736e+08	1071.83	0	0.968
						genotype	294982	1	294982	1.278	0.266	0.034	not significant
						drug	46225.7	1	46225.7	0.2	0.657	0.006	not significant
						genotype * drug	114478	1	114478	0.496	0.486	0.014	not significant
						error	8.30819e+06	36	230783
						total	2.56124e+08	40
						corrected total	8.76387e+06	39
